# Supplementary material for: Sir2-Independent Life Span Extension by Calorie Restriction in Yeast
Source: PLoS Biol. 2004 Aug 24;2(9):e296. doi: 10.1371/journal.pbio.0020296 (PMC514491; doi:10.1371/journal.pbio.0020296)
Supplement: Dataset S2 — (16 KB TXT). [file pbio.0020296.sd002.txt]

"This file contains raw mother cell life span data from Kaeberlein, Kirkland, Fields and Kennedy.  PLOS 2004.  Data is separated by figure.  Each row contains the strain name followed by the individual cell life spans used to generate the mortality curves."																																																																																																																																																																																																																																																										


Fig 1B																																																																																																																																																																																																																																																										
BY4742	4	7	8	9	9	10	10	11	11	12	12	13	13	14	15	15	15	15	15	15	16	16	16	16	17	17	17	17	17	17	18	18	18	18	18	18	18	19	19	19	19	19	20	20	20	20	21	21	21	21	21	21	22	22	22	22	22	22	22	22	22	23	23	23	23	23	23	23	23	23	23	24	24	24	24	24	24	24	25	25	25	25	25	25	25	25	25	25	25	25	25	25	25	26	26	26	27	27	27	27	27	27	27	27	28	28	28	28	28	28	28	28	28	29	29	29	29	29	29	29	29	29	29	29	29	29	30	30	30	31	31	31	31	31	31	31	31	31	32	32	32	32	32	32	32	33	33	33	33	33	34	34	34	34	35	35	35	35	35	35	35	36	36	36	37	37	37	37	38	38	38	38	38	38	40	40	40	41	42	42	42	43	45	47	48	48	50	51	51	57																																																												
fob1	11	12	13	14	15	16	16	17	17	18	19	19	19	19	19	20	20	20	21	21	21	21	21	23	23	23	23	23	23	24	26	26	26	27	27	27	27	28	29	29	29	29	30	30	30	31	31	32	33	33	34	34	35	35	35	35	35	35	36	36	36	36	37	38	38	38	38	38	38	39	39	39	39	39	39	40	40	40	40	40	41	41	41	42	42	42	42	43	43	43	43	44	44	44	45	45	46	46	46	46	46	46	47	47	47	47	47	47	47	47	49	49	49	50	51	51	51	51	52	52	53	53	54	54	55	55	55	55	56	56	57	58	59	60	60	61	64	65	69	72																																																																																																														
gpa2	15	15	16	17	19	22	23	26	26	26	26	27	27	28	29	29	31	31	32	32	32	35	36	36	37	38	38	40	41	41	42	47	47	48	51	54	55	57	59	63																																																																																																																																																																																																																		
gpr1	5	7	14	16	16	18	20	21	25	26	26	26	27	27	28	28	28	29	31	32	33	34	36	36	36	36	37	41	42	43	44	46	52	53	54	54	57	62	62	62																																																																																																																																																																																																																		
hxk2	2	4	11	12	14	14	15	15	16	16	18	18	18	18	19	19	19	20	20	20	21	21	22	22	23	23	23	24	24	25	25	25	26	26	26	27	27	27	28	28	28	29	29	29	29	29	30	30	30	31	31	31	31	31	32	33	33	34	34	34	34	34	35	36	36	37	37	37	37	37	38	38	38	38	40	40	40	41	41	42	42	42	43	43	44	44	45	46	46	46	46	47	49	49	49	50	51	51	54	57	57	58	58	59	59	59	62	63	64	65	65	67	67	67	68	69	69	71	71	71																																																																																																																																		

Fig 1C																																																																																																																																																																																																																																																										
BY4742	4	5	7	8	9	9	10	10	10	10	11	11	12	12	13	13	14	14	15	15	15	15	15	15	15	15	15	16	16	16	16	16	17	17	17	17	17	17	17	18	18	18	18	18	18	18	18	18	18	18	19	19	19	19	19	19	19	19	20	20	20	20	20	21	21	21	21	21	21	21	21	21	22	22	22	22	22	22	22	22	22	22	23	23	23	23	23	23	23	23	23	23	23	23	24	24	24	24	24	24	24	24	24	24	25	25	25	25	25	25	25	25	25	25	25	25	25	25	25	25	25	25	26	26	26	26	26	26	26	27	27	27	27	27	27	27	27	27	27	27	28	28	28	28	28	28	28	28	28	28	28	28	28	29	29	29	29	29	29	29	29	29	29	29	29	29	29	30	30	30	30	30	30	31	31	31	31	31	31	31	31	31	31	31	31	31	32	32	32	32	32	32	32	32	33	33	33	33	33	34	34	34	34	34	34	35	35	35	35	35	35	35	36	36	36	37	37	37	37	37	38	38	38	38	38	38	40	40	40	41	41	42	42	42	42	42	43	43	44	45	47	48	48	49	50	51	51	52	52	57
fob1	11	12	13	14	15	16	16	17	17	18	19	19	19	19	19	20	20	20	21	21	21	21	21	23	23	23	23	23	23	24	26	26	26	27	27	27	27	28	29	29	29	29	30	30	30	31	31	32	33	33	34	34	35	35	35	35	35	35	36	36	36	36	37	38	38	38	38	38	38	39	39	39	39	39	39	40	40	40	40	40	41	41	41	42	42	42	42	43	43	43	43	44	44	44	45	45	46	46	46	46	46	46	47	47	47	47	47	47	47	47	49	49	49	50	51	51	51	51	52	52	53	53	54	54	55	55	55	55	56	56	57	58	59	60	60	61	64	65	69	72																																																																																																														
hxk2	2	4	11	12	14	14	15	15	16	16	18	18	18	18	19	19	19	20	20	20	21	21	22	22	23	23	23	24	24	25	25	25	26	26	26	27	27	27	28	28	28	29	29	29	29	29	30	30	30	31	31	31	31	31	32	33	33	34	34	34	34	34	35	36	36	37	37	37	37	37	38	38	38	38	40	40	40	41	41	42	42	42	43	43	44	44	45	46	46	46	46	47	49	49	49	50	51	51	54	57	57	58	58	59	59	59	62	63	64	65	65	67	67	67	68	69	69	71	71	71																																																																																																																																		
fob1 hxk2	6	7	9	9	10	12	13	13	13	14	14	15	16	18	18	18	19	19	19	19	20	21	22	23	26	27	27	28	28	28	28	29	29	29	29	30	30	31	31	31	32	32	33	34	34	34	34	34	35	36	37	37	38	39	39	39	40	40	40	40	41	41	41	42	42	42	43	43	44	45	45	45	45	46	46	46	46	46	46	48	50	50	51	51	51	51	52	53	53	53	53	53	53	54	54	54	55	55	55	57	57	58	58	58	58	59	59	59	60	60	60	61	61	61	62	62	62	62	63	63	64	66	66	66	66	66	66	67	67	68	70	70	70	71	73	73	73	73	74	74	74	74	75	75	76	77	77	78	78	79	79	83	83	85	89	89	89	93	94	96																																																																																										

Fig 1D																																																																																																																																																																																																																																						
BY4742	4	7	8	9	9	10	10	11	11	12	12	13	13	14	15	15	15	15	15	15	16	16	16	16	17	17	17	17	17	17	17	18	18	18	18	18	18	18	18	19	19	19	19	19	19	20	20	20	20	20	20	20	20	20	21	21	21	21	21	21	22	22	22	22	22	22	22	22	22	22	22	23	23	23	23	23	23	23	23	23	23	24	24	24	24	24	24	24	24	25	25	25	25	25	25	25	25	25	25	25	25	25	25	25	25	25	25	26	26	26	26	26	26	26	27	27	27	27	27	27	27	27	28	28	28	28	28	28	28	28	28	28	28	28	28	29	29	29	29	29	29	29	29	29	29	29	29	29	30	30	30	31	31	31	31	31	31	31	31	31	31	31	32	32	32	32	32	32	32	32	32	33	33	33	33	33	33	34	34	34	34	35	35	35	35	35	35	35	35	35	35	36	36	36	36	36	37	37	37	37	37	37	38	38	38	38	38	38	38	39	40	40	40	41	41	42	42	42	42	43	45	47	48	48	49	50	51	51	57	57
fob1	11	12	13	14	15	16	16	17	17	18	19	19	19	19	19	20	20	20	21	21	21	21	21	23	23	23	23	23	23	24	26	26	26	27	27	27	27	28	29	29	29	29	30	30	30	31	31	32	33	33	34	34	35	35	35	35	35	35	36	36	36	36	37	38	38	38	38	38	38	39	39	39	39	39	39	40	40	40	40	40	41	41	41	42	42	42	42	43	43	43	43	44	44	44	45	45	46	46	46	46	46	46	47	47	47	47	47	47	47	47	49	49	49	50	51	51	51	51	52	52	53	53	54	54	55	55	55	55	56	56	57	58	59	60	60	61	64	65	69	72																																																																																										
gpa2	15	15	16	17	19	22	23	26	26	26	26	27	27	28	29	29	31	31	32	32	32	35	36	36	37	38	38	40	41	41	42	47	47	48	51	54	55	57	59	63																																																																																																																																																																																														
fob1 gpa2	10	14	18	27	28	29	32	41	41	43	44	49	50	50	51	52	52	53	53	54	55	56	57	59	60	61	63	65	66	67	67	68	71	74	76	78	81	86	87	91																																																																																																																																																																																														

Fig 2A																																																																																																																																																																																																																																						
BY4742	7	10	11	11	12	13	13	14	15	15	15	15	16	16	16	16	17	17	17	17	17	18	18	18	18	19	19	19	20	20	20	20	21	21	21	21	22	22	22	22	22	22	22	23	23	23	23	23	23	23	24	24	24	24	24	25	25	25	25	25	25	25	25	25	25	26	26	26	27	27	27	27	28	28	28	28	28	28	29	29	29	29	29	29	29	29	29	29	29	30	31	31	31	31	32	32	32	32	33	33	33	34	34	35	35	35	35	35	35	36	36	36	37	37	37	38	38	38	38	40	40	41	42	42	43	45	48	50	51	51																																																																																																				
sir2	5	5	6	9	9	9	9	10	10	10	10	10	10	11	11	11	11	11	11	11	11	11	12	12	12	12	12	12	12	12	13	13	13	13	13	13	13	13	13	13	13	14	14	14	14	14	14	14	14	14	14	15	15	15	15	15	15	15	15	15	15	16	16	16	16	16	16	16	16	16	16	17	17	17	17	18	18	18	18	18	18	18	18	19	20	20	21	21	21	23																																																																																																																																												
hxk2 sir2	7	8	9	9	9	9	9	10	10	11	11	11	11	12	12	12	12	13	13	14	14	14	14	15	16	16	16	16	16	22																																																																																																																																																																																																								
gpa2 sir2	7	7	8	8	9	9	9	9	10	10	10	10	10	10	11	11	11	11	11	11	11	12	12	12	12	12	13	13	13	13	13	13	14	14	14	15	15	17	17	20																																																																																																																																																																																														

Fig 2B																																																																																																																																																																																																																																						
BY4742	5	9	9	10	10	10	11	12	12	13	13	14	14	14	15	15	15	15	15	15	15	15	16	16	16	16	16	16	16	17	17	17	17	17	17	17	18	18	18	18	18	18	18	18	19	19	19	19	19	19	19	20	20	20	20	20	21	21	21	21	21	21	21	21	21	21	21	21	22	22	22	22	22	22	23	23	23	23	23	23	24	24	24	24	24	24	24	25	25	25	25	25	25	25	25	25	25	26	26	26	26	26	26	27	27	27	27	27	27	28	28	28	28	28	29	29	29	29	29	29	29	29	29	30	30	30	30	30	30	31	31	31	31	31	31	31	31	31	31	31	32	32	32	32	33	33	33	33	33	34	34	34	35	35	35	35	35	35	35	35	35	36	36	36	36	37	37	37	37	37	38	38	38	39	40	41	41	41	42	42	42	43	43	43	43	46	47	48	48	49	50	50	51	51	52	52	53	55	65	65																														
sir2	5	5	6	9	9	9	9	10	10	10	10	10	10	11	11	11	11	11	11	11	11	11	12	12	12	12	12	12	12	12	13	13	13	13	13	13	13	13	13	13	13	14	14	14	14	14	14	14	14	14	14	15	15	15	15	15	15	15	15	15	15	16	16	16	16	16	16	16	16	16	16	17	17	17	17	18	18	18	18	18	18	18	18	19	20	20	21	21	21	23																																																																																																																																												
sir2 fob1	5	6	7	8	10	10	10	12	13	13	14	14	15	15	15	16	16	16	16	17	17	17	17	19	19	19	19	19	20	20	20	20	20	20	21	21	21	21	21	21	21	21	22	22	23	23	24	24	24	24	24	25	25	25	25	25	25	25	26	26	26	26	26	27	28	29	29	29	30	30	30	30	30	31	31	31	32	32	32	33	33	33	33	33	34	34	34	34	34	34	35	35	35	35	35	35	36	36	36	36	36	36	36	37	37	37	37	39	40	40	41	41	41	41	41	41	42	42	43	43	43	43	45	45	46	46	47	47	48	48	49	50	52	53	53	54	54	55	65	65																														

Fig 2C																																																																																																																																																																										
BY4742	5	7	9	9	10	10	10	10	11	12	13	14	14	15	15	15	15	15	16	16	16	16	17	17	17	17	17	18	18	18	18	18	18	18	18	19	19	19	19	20	20	20	20	21	21	21	21	22	22	22	22	22	22	23	23	23	23	23	23	23	23	24	24	24	24	24	24	24	24	24	25	25	25	25	25	25	25	25	25	25	25	25	26	26	26	26	26	26	26	27	27	27	27	27	27	27	28	28	28	28	28	28	28	28	28	29	29	29	29	29	29	29	29	29	29	29	30	30	30	30	30	31	31	31	31	31	31	31	32	32	32	32	33	33	33	34	34	34	34	34	35	35	35	35	36	36	37	37	37	38	38	38	38	38	40	40	41	42	42	42	42	43	43	44	45	48	49	51	52	52
sir2 fob1	5	6	7	8	10	10	10	12	13	13	14	14	15	15	15	16	16	16	16	17	17	17	17	19	19	19	19	19	20	20	20	20	20	20	21	21	21	21	21	21	21	21	22	22	23	23	24	24	24	24	24	25	25	25	25	25	25	25	26	26	26	26	26	27	28	29	29	29	30	30	30	30	30	31	31	31	32	32	32	33	33	33	33	33	34	34	34	34	34	34	35	35	35	35	35	35	36	36	36	36	36	36	36	37	37	37	37	39	40	40	41	41	41	41	41	41	42	42	43	43	43	43	45	45	46	46	47	47	48	48	49	50	52	53	53	54	54	55	65	65																														
sir2 fob1 hxk2	4	5	10	15	18	18	19	21	22	22	26	26	29	30	32	32	36	36	38	40	41	42	43	44	45	45	45	46	48	48	48	50	51	51	51	52	55	55	55	56	56	56	57	57	58	58	59	59	60	63	64	65	65	65	68	68	70	71	71	76																																																																																																														

Fig 2D																																																																																																																																																																										
BY4742	5	7	9	9	10	10	10	10	11	12	13	14	14	15	15	15	15	15	16	16	16	16	17	17	17	17	17	18	18	18	18	18	18	18	18	19	19	19	19	20	20	20	20	21	21	21	21	22	22	22	22	22	22	23	23	23	23	23	23	23	23	24	24	24	24	24	24	24	24	24	25	25	25	25	25	25	25	25	25	25	25	25	26	26	26	26	26	26	26	27	27	27	27	27	27	27	28	28	28	28	28	28	28	28	28	29	29	29	29	29	29	29	29	29	29	29	30	30	30	30	30	31	31	31	31	31	31	31	32	32	32	32	33	33	33	34	34	34	34	34	35	35	35	35	36	36	37	37	37	38	38	38	38	38	40	40	41	42	42	42	42	43	43	44	45	48	49	51	52	52
sir2 fob1	5	6	7	8	10	10	10	12	13	13	14	14	15	15	15	16	16	16	16	17	17	17	17	19	19	19	19	19	20	20	20	20	20	20	21	21	21	21	21	21	21	21	22	22	23	23	24	24	24	24	24	25	25	25	25	25	25	25	26	26	26	26	26	27	28	29	29	29	30	30	30	30	30	31	31	31	32	32	32	33	33	33	33	33	34	34	34	34	34	34	35	35	35	35	35	35	36	36	36	36	36	36	36	37	37	37	37	39	40	40	41	41	41	41	41	41	42	42	43	43	43	43	45	45	46	46	47	47	48	48	49	50	52	53	53	54	54	55	65	65																														
gpa2 sir2 fob1	5	6	10	12	28	30	33	37	38	48	49	50	50	50	51	51	54	54	54	55	55	58	58	58	58	58	59	61	63	64	64	65	65	65	66	66	67	71	74	79																																																																																																																																		

Fig 3																																																																																																																																																																										
WT 2%	13	14	16	18	18	20	22	22	22	23	24	26	27	29	29	29	32	35	35	42																																																																																																																																																						
sir2 fob1 2%	5	15	16	16	16	20	20	21	21	21	24	25	25	31	34	37	39	41	46	48																																																																																																																																																						
WT 0.5%	8	13	16	17	18	19	19	21	25	29	34	35	35	36	36	38	38	42	42	44																																																																																																																																																						
sir2 fob1 0.5%	14	21	25	27	27	30	30	31	31	32	34	34	34	35	38	41	41	42	44	47																																																												
WT 0.1%	14	18	19	19	22	22	26	27	27	28	32	32	35	36	37	39	39	41	44	45																																																												
sir2 fob1 0.1%	14	25	26	27	27	28	35	38	39	39	40	40	44	48	49	51	55	59	63	69																																																												
WT 0.05%	15	18	19	24	25	28	28	30	30	31	32	32	32	34	37	38	41	46	49	53																																																												
sir2 fob1 0.05%	9	22	22	25	29	33	35	36	39	41	42	42	45	47	51	54	57	65	68	77																																																												

Fig 4A																																																																																
PSY316	4	8	9	9	10	10	11	12	14	15	16	16	18	19	21	21	21	22	22	23	23	23	23	23	24	24	24	25	25	25	25	26	27	29	30	32	32	33	35	36																																								
PSY316 fob1	5	8	8	13	14	15	15	15	16	16	16	17	17	17	18	18	19	19	19	19	20	20	20	21	21	21	22	22	23	23	23	24	25	27	29	29	30	34	35	38																																								
PSY316 SIR2-ox	6	8	9	11	12	12	13	14	15	15	17	18	18	18	18	20	20	21	21	21	21	22	22	22	23	23	23	23	24	24	24	24	24	25	25	25	25	26	26	26	27	27	28	28	29	29	30	31	33	37																														

Fig 4B																																																																																
BY4742 2% glu	4	13	14	16	16	16	16	17	18	18	18	19	20	20	21	22	22	22	22	23	23	23	23	23	23	24	24	24	25	26	27	27	27	28	29	29	29	29	30	30	30	30	31	31	31	32	32	33	33	33	35	35	35	35	35	36	37	38	40	42																				
BY4742 0.05% glu	6	15	17	18	19	19	19	19	20	20	21	22	23	24	24	25	25	25	26	26	27	28	28	28	29	30	30	30	30	31	31	31	31	32	32	32	32	32	32	32	34	36	37	38	38	39	40	40	40	41	42	43	46	48	49	50	53	53	58	60																				
SIR2-ox 2% glu	20	21	21	22	22	23	23	24	24	24	24	25	25	25	25	26	26	26	26	28	28	28	29	29	30	30	30	30	30	31	33	34	34	34	35	36	36	36	37	38	39	40	41	41	42	42	43	43	44	45	45	46	48	49	50	50	56	58	61	65																				
SIR2-ox 0.05% glu	13	15	16	17	17	17	18	18	18	22	26	26	27	27	27	29	31	32	32	32	33	33	33	33	35	35	35	37	38	38	38	39	39	40	41	41	41	41	41	42	42	42	42	42	44	44	44	45	47	48	48	48	49	50	50	51	51	53	53	54	55	55	56	57	58	59	59	60	60	60	61	62	62	62	63	63	64	65	67	70
